# Supplementary material for: Unique chromoplast organisation and carotenoid gene expression in carotenoid-rich carrot callus
Source: Planta. 2018 Aug 21;248(6):1455–71. doi: 10.1007/s00425-018-2988-5 (PMC6244651; doi:10.1007/s00425-018-2988-5)
Supplement: Supplementary file 1 — Supplementary material 1 (XLSX 15 kb) [file 425_2018_2988_MOESM1_ESM.xlsx]

## Sheet: Table S1
Electronic Supplementary Material Table S1
Carrot genes with references to NCBI, and primers used for quantitative expression analysis
Gene1	Protein	Gene ID	Locus ID2	Chromosome No.	Position	Forward primer	Reverse primer	PCR product length [bp]
Actin	actin-7-like	LOC108202619	DCAR_030967*	9	31473476..31476276	CGGTATTGTGTTGGACTCTGGTGAT	CAGCAAGGTCAAGACGGAGTATGG	98
DXS1	1-deoxy-D-xylulose-5-phosphate synthase	LOC108202654	DCAR_030576	9	27583957..27588809	GCTAAGGGAGTTACCAAACA	ATCCAGAACCGCTAATCATC	94
IPI	isopentenyl-diphosphate δ-isomerase I	LOC108215692	DCAR_015080*	4	15815300..15819025	GAACATAAGGCGTCTCTGAAC	CATCGTATCTCTCTGTAACTAC	113
GGPS1.1+8	geranylgeranyl diphosphate synthase	LOC108210173	DCAR_003739	1	41597210..41598544	AAGCCTACTAACCACAAAGTC	AACGATCACTCTAACCACCT	135
		LOC108197573	DCAR_027312	8	24221676..24223010
GGPS1.4	geranylgeranyl diphosphate synthase	LOC108218468	DCAR_012751	4	35604744..35606389	CACTCACTCCAACTCTTTCA	TTGATTAGCGAGAACAGAGG	103
GGPS1.5	geranylgeranyl diphosphate synthase	LOC108222738	DCAR_017220	5	13149889..13151538	GAAGAATGTGTCGTCGGAG	AACAAACATCAACCACCTGA	101
GGPS2	geranylgeranyl diphosphate synthase	LOC108222283	DCAR_016697	5	6576099..6577433	GGTGGGAATGTTATTGAGGT	CGTCTTATCGGTGACTAAATCT	150
PSY1	15-cis-phytoene synthase	LOC108227339	DCAR_023043	6	2377623..2379830	GGGAATAACACCAGAATAC	ATCTACTTGCTGAACTTAAC	140
PSY2	15-cis-phytoene synthase	LOC108214656	DCAR_010057	3	14246574..14251323	GAAGTGGAGTTCTAAATCTT	CCCTAACTACCATACTTGA	110
PDS	15-cis-phytoene desaturase	LOC108222758	DCAR_016085	5	197174..207530	CAAGATCAACCAAGTTTACGC	AGCAGTGGAAAAGAAGGAAG	143
ZDS1	ζ-carotene desaturase	LOC108209330	DCAR_006616	2	27154113..27160548	CTGTATTCGGACCACTAGAAG	AATGATCGCCAAGACATCC	119
ZDS2	ζ-carotene desaturase	LOC108196705	DCAR_025321	7	26029180..26039868	TTCACCCCCACTAAAATCAC	GAGAAGATGCGGAGTGTTTA	109
CRTISO	prolycopene isomerase	LOC108219304	DCAR_013459	4	30016699..30021898	TCTGTGCTGAGTGTTGATAAAG	GACAACCAAACCACCAATCC	109
LCYB1	lycopene β-cyclase	LOC108193045	DCAR_020544	6	30446376..30448418	TCAGTACCTTGGTGGTTCTA	CTGGCGTCTTCTCTCTATTG	94
LCYB2	capsanthin/capsorubin synthase/lycopene β-cyclase	LOC108227824	DCAR_022896	6	4097963..4099711	AGTCTCCCACCTTTCTGTAT	CCATCCTTAACTTGACCTCC	114
LCYE	lycopene ε-cyclase	LOC108197060	DCAR_028276	8	9726732..9732286	GTATTGGATTTGGTGGTTA	TAGTAAAGGGAAGATCAGG	112
BCH1.3	β-carotene hydroxylase	LOC108214828	DCAR_009395*	3	7137672..7145235	TGAGAAGGAGACAAGGGAG	TGTAATAAACAGCCAAGACAGT	95
BCH1.6	β-carotene hydroxylase	LOC108224246	DCAR_020269	6	32856213..32858966	GCTCCACCTCATTCTCTCT	CTCCACCACAAAACAAACAG	140
BCH2	β-carotene hydroxylase	LOC108217689	DCAR_014519	4	21219050..21221092	CGGAAATTGAGCATGTGTTT	GCGACAGTGAAGGATTCTATT	116
CHXE	carotene ε-monooxygenase	LOC108220021	DCAR_017658	5	22110482..22116754	TTCCAACATACCCATTGCC	TGACCACCACAAAATCTCTC	146
ZEP.4	zeaxanthin epoxidase	LOC108216832	DCAR_015695*	4	8963032..8966135	TGAATATAGGTCCAGCAAGTG	GACATCAAACCCTCTCTTCTT	148
ZEP.7	zeaxanthin epoxidase	LOC108196307	DCAR_025735	7	30085628..30092041	GAATGGTAGTAATGTAGTGG	GTACCTTTGACCATATTCC	122
VDE1	violaxanthin de-epoxidase	LOC108219423	DCAR_013654	4	28514090..28519416	GAGGAGATAGAACAGGAGGT	TTTAGTCAGCCCATTGAGTG	123
NCED1	9-cis-epoxycarotenoid dioxygenase	LOC108220121	DCAR_019639	5	40713643..40715684	CTATTTTTCCCGAACCCTGA	CACGGCATTAACGATTTGAA	108
NCED2	9-cis-epoxycarotenoid dioxygenase	LOC108220601	DCAR_017563	5	20938372..20940619	GTCCACAAAGAGAAGTGAAATC	GAATCTTGATGTTTTGGCTGG	160
NCED3	9-cis-epoxycarotenoid dioxygenase	LOC108216136	DCAR_013799	4	27276467..27278687	CACTTTCCCGAGATTTACCA	CTGTGACAAAGAAGGTTCGTA	90
NCED5	9-cis-epoxycarotenoid dioxygenase	LOC108221345	DCAR_002269	1	27654899..27661979	AAGAGGAAGAGGATGAAGGT	ATGAAAACCATACGGAACTCT	143
NCED6	9-cis-epoxycarotenoid dioxygenase	LOC108196216	DCAR_003908	1	43034137..43036214	AAGAAACCAAGCACCAACT	CCAGAGAAGGACAAGTTATGT	109
NCED7	9-cis-epoxycarotenoid dioxygenase	LOC108208230	DCAR_004826	2	818249..820262	ATGATCGAACGGCTCAGA	TGGTCTTGTCTTGTTTGGTAAT	150
NCED8	9-cis-epoxycarotenoid dioxygenase	LOC108198628	DCAR_027908	8	17540045..17542124	GCTGGATTAAATCTTCCCTACA	ATTCCATCTTCGTGGTGTG	116
NCED9	9-cis-epoxycarotenoid dioxygenase	LOC108226639	DCAR_021059	6	26163139..26165054	CAAGAGAATCAAGCCCCTC	CAGTGGTAGCAATTTTAGAAGG	120
GGred.5	geranylgeranyl diphosphate reductase	LOC108220046	DCAR_019413*	5	38839960..38841599	GCAGAAGGTGTTTTACGGA	CCCATCTATTCCCATTTGCT	128
GGred.7	geranylgeranyl diphosphate reductase	LOC108195887	DCAR_026055*	7	32753202..32754740	TGGAGAAATGGGATAAAGCG	CATACTCATCAGCACACATCT	120
Y (DCAR_032551)	Y candidate gene	DCAR_032551	DCAR_032551	5	24606200..24607110	ACAGTTCTTTGAGGCTTACTC	GTAACCGCTGATTTCTCCTT	72
Notes:
1. In a gene name, a number preceded by the dot denotes chromosome number where the gene copy is located
2. Locus ID listed also in Iorizzo et al. 2016 except those marked by an asterisk
