# Supplementary material for: Unique chromoplast organisation and carotenoid gene expression in carotenoid-rich carrot callus
Source: Planta. 2018 Aug 21;248(6):1455–71. doi: 10.1007/s00425-018-2988-5 (PMC6244651; doi:10.1007/s00425-018-2988-5)
Supplement: Supplementary file 2 — Supplementary material 2 (XLSX 13 kb) [file 425_2018_2988_MOESM2_ESM.xlsx]

## Sheet: Table S2
Electronic Supplementary Material Table S2
Gene expression levels in dark orange (d-o) callus and roots
calculated as fold difference relative to pale yellow (p-y) callus
Gene		Fold difference relative to p-y callus
	d-o callus	P	roots	P
DXS1	0.83	0.270	1.88	< 0.001
IPI	1.18	0.149	1.71	0.245
GGPS1.1+GGPS1.8	15.52	0.024	14.33	< 0.001
GGPS1.4	1.20	0.749	3.06	0.002
GGPS1.5	3.41	0.05	1.58	0.048
GGPS2	1.54	0.389	0.91	0.838
PSY1	0.22	0.022	0.69	0.159
PSY2	3.97	< 0.001	14.17	< 0.001
PDS	1.46	0.404	1.21	0.293
ZDS1	2.02	< 0.001	4.02	0.002
ZDS2	1.76	0.136	0.35	< 0.001
CRTISO	1.51	0.063	1.37	0.117
LCYB1	1.38	0.485	1.90	0.004
LCYB2	1.10	0.648	4.91	< 0.001
LCYE	6.91	0.035	2.85	0.002
BCH1.3	0.98	0.874	1.25	0.232
BCH1.6	1.05	0.803	1.60	0.031
BCH2	0.08	0.037	13.06	< 0.001
CHXE	0.55	0.253	1.08	0.854
ZEP.4	10.76	< 0.001	0.05	0.006
ZEP.7	1.18	0.621	2.99	0.003
VDE1	2.46	< 0.001	3.77	0.001
NCED1	1.96	< 0.001	71.63	< 0.001
NCED2	1.73	0.200	22.22	< 0.001
NCED3	0.86	0.268	3.13	0.110
NCED5	n.d.	-	n.d.	-
NCED6	3.87	< 0.001	n.d.	-
NCED7	n.d.	-	10.00	< 0.001
NCED8	n.d.	-	n.d.	-
NCED9	0.45	0.492	n.d.	-
GGred.5	0.53	0.625	6.79	0.001
GGred.7	2.10	< 0.001	9.60	< 0.001
Y	4.88	0.042	237.79	< 0.001
Notes:
In a gene name, a number preceded by the dot denotes chromosome number where the gene copy is located
n.d. - expression below treshold level
significant (P < 0.05) fold differences are marked in bold
No.of replications: d-o callus - 3; roots - 6; DXS1 and Y in roots were determined only in the root p-y callus was derived from
